# Supplementary material for: The search for CDK4/6 inhibitor biomarkers has been hampered by inappropriate proliferation assays
Source: NPJ Breast Cancer. 2024 Mar 4;10:19. doi: 10.1038/s41523-024-00624-8 (PMC10912267; doi:10.1038/s41523-024-00624-8)
Supplement: Supplementary file 5 — Supplementary Table 4 [file 41523_2024_624_MOESM5_ESM.xlsx]

## Sheet: Figure 1C
	Vehicle Control
		RPE1			MDA-MB-231			MCF7			T47D			DLD1			SKOV3			H1299			MCF10A
Day		Repeat 1	Repeat 2	Repeat 3	Repeat 1	Repeat 2	Repeat 3	Repeat 1	Repeat 2	Repeat 3	Repeat 1	Repeat 2	Repeat 3	Repeat 1	Repeat 2	Repeat 3	Repeat 1	Repeat 2	Repeat 3	Repeat 1	Repeat 2	Repeat 3	Repeat 1	Repeat 2	Repeat 3
1	Replicate 1	2576.33	1075	1847.33	2262.33	1945	1097.33	2135.33	1116	1275.33	3110.33	5963	4605.33	1206.33	2188	1592.33	1040.33	1581	905.333	3260.33	1884	1596.33	1512	2876	2428.33
	Replicate 2	2075.33	1612	2141.33	1315.33	1949	1459.33	2208.33	1517	1729.33	5008.33	5645	6341.33	1921.33	2547	1738.33	1554.33	1577	1291.33	2808.33	2563	1832.33	1748	3753	2018.33
	Replicate 3	2275.33	1065	1996.33	1221.33	1846	1584.33	1623.33	1124	1591.33	1975.33	5159	5506.33	1435.33	2527	1662.33	1490.33	1801	1181.33	2199.33	2482	1586.33	1586	2817	1742.33
2	Replicate 1	5396.67	2859.5	2817.33	1739.67	3116.5	2412.33	2762.67	2446.5	2479.33	6179.67	7295.5	6135.33	2310.67	3666.5	2418.33	2223.67	3524.5	1588.33	4668	6703.5	1718.33	5980	8277.5	6143.33
	Replicate 2	5282.67	2850.5	3441.33	2405.67	2826.5	2823.33	2626.67	2356.5	2376.33	5326.67	7762.5	8747.33	2582.67	3094.5	2022.33	3125.67	2686.5	1633.33	4985	4907.5	3245.33	6105	14766.5	5188.33
	Replicate 3	5172.67	2820.5	3467.33	1757.67	4011.5	3314.33	2550.67	1942.5	3511.33	7791.67	7512.5	6140.33	2136.67	4984.5	2941.33	2830.67	3403.5	1866.33	4768	5203.5	2856.33	5553	10832.5	6201.33
3	Replicate 1	16633.3	8035.5	11275	2769.33	7416.5	6226	2496.33	3717.5	4586	5917.33	11105.5	10336	4271.33	8959.5	7758	2069.33	4942.5	2798	6898.67	11242.5	5405	14091.3	46183.5	16137
	Replicate 2	16770.3	5612.5	8184	3839.33	5980.5	6994	3819.33	4029.5	4750	8272.33	6131.5	10583	5235.33	7104.5	6621	3005.33	4836.5	4822	8624.67	13405.5	7747	18805.3	52077.5	22800
	Replicate 3	17753.3	5720.5	11438	4586.33	4578.5	7011	2860.33	2983.5	7184	5054.33	6965.5	8068	4048.33	9223.5	4666	3960.33	6051.5	3589	13922.7	14395.5	8229	22830.3	48407.5	21318
4	Replicate 1	44869.7	15423.3	24238.2	8351.67	17301.3	14170.2	5353.67	9340.33	9751.17	10072.7	12101.3	7620.17	13583.7	22942.3	9237.17	10733.7	11509.3	6064.17	33072.3	30714.3	16825.2		75918.3	55112.2
	Replicate 2	49249.7	15933.3	29676.2	10067.7	14096.3	15870.2	7595.67	9479.33	9426.17	8419.67	18611.3	18364.2	14874.7	20095.3	15583.2	10237.7	10372.3	6227.17	38479.3	44764.3	14738.2		79894.3	58622.2
	Replicate 3	42867.7	12826.3	28650.2	8992.67	15328.3	11609.2	8431.67	6080.33	15018.2	15126.7	11704.3	14510.2	17184.7	20542.3	12764.2	12428.7	7643.33	8047.17	42313.3	43240.3	23917.2		80878.3	59469.2
	Palbociclib
		RPE1			MDA-MB-231			MCF7			T47D			DLD1			SKOV3			H1299			MCF10A
Day		Repeat 1	Repeat 2	Repeat 3	Repeat 1	Repeat 2	Repeat 3	Repeat 1	Repeat 2	Repeat 3	Repeat 1	Repeat 2	Repeat 3	Repeat 1	Repeat 2	Repeat 3	Repeat 1	Repeat 2	Repeat 3	Repeat 1	Repeat 2	Repeat 3	Repeat 1	Repeat 2	Repeat 3
1	Replicate 1	2167.33	1433	1453.33	1381.33	1695	1479.33	1348.33	1000	1661.33	3390.33	6144	6574.33	771.333	2698	1258.33	471.333	1228	868.333	2059.33	2071	1021.33	1073	2051	1420.33
	Replicate 2	2001.33	1106	1609.33	1313.33	1877	1931.33	1747.33	1054	1450.33	2775.33	5513	5686.33	899.333	2081	1139.33	953.333	1056	747.333	2652.33	1756	1013.33	869	1759	1169.33
	Replicate 3	2216.33	1284	1509.33	1467.33	1483	1391.33	1771.33	1068	1315.33	1950.33	6830	6525.33	1154.33	3296	1040.33	1172.33	1192	513.333	2294.33	2469	836.333	920	2390	983.333
2	Replicate 1	2531.67	1905.5	1411.33	1260.67	1813.5	1478.33	1314.67	1632.5	1078.33	1804.67	7631.5	5471.33	527.667	2520.5	1359.33	740.667	1371.5	921.333	2411	2436.5	1133.33	1079	2440.5	1388.33
	Replicate 2	2771.67	1817.5	1604.33	706.667	1747.5	1813.33	1182.67	1789.5	1114.33	2678.67	6133.5	4279.33	1002.67	5250.5	1897.33	1411.67	1086.5	1068.33	2519	2314.5	1685.33	1220	2195.5	1711.33
	Replicate 3	2275.67	1894.5	1223.33	1039.67	3276.5	1117.33	1484.67	1575.5	899.333	2536.67	7844.5	3185.33	1117.67	2479.5	1401.33	1247.67	1114.5	927.333	2340	2254.5	1326.33	1264	1414.5	1331.33
3	Replicate 1	3153.33	1839.5	2479	1772.33	2731.5	2833	2075.33	1520.5	2708	4523.33	10256.5	6978	2730.33	4422.5	2472	2117.33	2189.5	1162	2760.67	8374.5	2960	1812.33	3530.5	2609
	Replicate 2	3987.33	2637.5	2025	1913.33	3263.5	2540	1829.33	2040.5	2303	6108.33	9320.5	4016	2240.33	4747.5	4215	2284.33	2107.5	1950	3077.67	4955.5	2012	1878.33	3461.5	2143
	Replicate 3	3426.33	2458.5	2926	1482.33	3051.5	3287	1646.33	2013.5	2084	6167.33	9038.5	3932	2752.33	4346.5	2048	2353.33	2017.5	1430	3973.67	4078.5	1999	2056.33	3275.5	1791
4	Replicate 1	4467.67	2820.33	3023.17	1907.67	4335.33	3529.17	1681.67	2940.33	2448.17	2512.67	6038.33	3626.17	2678.67	9128.33	4481.17	3157.67	3041.33	2170.17	6895.33	9069.33	3839.17	4372.33	4853.33	1795.17
	Replicate 2	4628.67	2425.33	2208.17	1512.67	5456.33	3470.17	1940.67	2665.33	4396.17	3150.67	9505.33	6442.17	6352.67	8074.33	7117.17	3382.67	3400.33	2431.17	6567.33	9157.33	2945.17	3643.33	4552.33	1773.17
	Replicate 3	3943.67	2540.33	1845.17	1227.67	5079.33	3417.17	1606.67	4206.33	4851.17	4269.67	7762.33	6272.17	5449.67	6447.33	7167.17	4466.67	3153.33	1713.17	4300.33	7235.33	4358.17	3263.33	4038.33	1507.17

## Sheet: Figure 1D
	Vehicle Control
		RPE1						MDA-MB-231						MCF7						T47D						DLD1						SKOV3						H1299						MCF10A
Day		Repeat 1	Repeat 2	Repeat 3	Repeat 4	Repeat 5	Repeat 6	Repeat 1	Repeat 2	Repeat 3	Repeat 4	Repeat 5	Repeat 6	Repeat 1	Repeat 2	Repeat 3	Repeat 4	Repeat 5	Repeat 6	Repeat 1	Repeat 2	Repeat 3	Repeat 4	Repeat 5	Repeat 6	Repeat 1	Repeat 2	Repeat 3	Repeat 4	Repeat 5	Repeat 6	Repeat 1	Repeat 2	Repeat 3	Repeat 4	Repeat 5	Repeat 6	Repeat 1	Repeat 2	Repeat 3	Repeat 4	Repeat 5	Repeat 6	Repeat 1	Repeat 2	Repeat 3	Repeat 4	Repeat 5	Repeat 6
1	Replicate 1	178036	105478	60530	58438	126936	107870	104548	71337	87871	71661	71120.5	64978.8	77484	38403	44246	25874	79202.5	41814.8	91529	43493	124081	55193	155900	59608.8	67920	80925	84695	42015	77866.5	64218.8	171707	134612	132150	109862	117122	75563.8	167469	91287	119110	31521	117080	34115.8	184279	68018	125888	10163	180846	19960.8
	Replicate 2	184735	149830	71097	55218	125864	127159	85284	70813	89353	34192	76297.5	70433.8	104654	49148	48146	15593	71699.5	49270.8	95050	49636	142978	68660	153978	56783.8	54605	87361	103044	64422	83114.5	52702.8	187031	125783	134153	101364	111236	85304.8	164548	105012	134874	66713	112318	28705.8	191256	59526	123352	6515	193114	21179.8
	Replicate 3	162795	145212	64109	48553	121174	131681	72103	74962	86867	33724	70686.5	72504.8	43638	55693	45900	16921	62987.5	61378.8	60230	49903	130036	84462	141392	63156.8	36906	92655	104773	41801	69773.5	55897.8	104570	110589	137179	101664	97681.5	103498	83655	96333	135483	42302	106256	32378.8	61229	74524	135526	6628	170996	24459.8
2	Replicate 1	280618	287380	175854	131356	255815	159624	112523	108306	262222	158964	164168	99603.8	106153	68548	142506	69612.5	125570	62079.8	98862	85837	269538	145204	251330	111482	174741	143215	263578	158632	134204	83300.8	324894	198113	303308	184456	199276	113624	320002	149729	403734	93524.5	245128	59914.8	543340	121345	586800	24407.5	567290	48767.8
	Replicate 2	317774	341796	163142	147866	284696	256232	132553	114149	245668	160264	159673	115908	111483	51956	133210	80953.5	117187	76587.8	128574	66736	261374	133608	219457	106203	151564	142231	319654	143282	161548	90538.8	298974	226554	334734	209728	210121	126126	279306	151415	422192	129752	220837	61678.8	551013	136364	675056	24615.5	548223	48528.8
	Replicate 3	312482	292756	162206	155258	274389	218759	139051	101503	202480	157090	137754	107202	127191	60970	115910	38971.5	105101	67476.8	97690	77966	282954	144752	195089	100471	161692	144794	247992	103442	115782	97114.8	278683	187215	302370	185010	126744	122914	312182	118759	401008	83552.5	207564	68595.8	513356	123016	616764	19941.5	511556	69903.8
3	Replicate 1	634622	574984	463711	241240	725734	472597	193506	151372	518270	166018	431232	209941	170051	51908	245620	90001.5	330012	133863	164094	113494	403671	86216.5	347806	155337	373280	238367	660431	117756	282650	208835	492509	246681	581791	342332	256270	278755	780854	260959	1.01059e+06	235218	281458	128620	1318663	280289	1.89002e+06	57713.5	348340	89635
	Replicate 2	666727	608008	492759	153578	772088	634950	199741	184043	584509	287372	424430	277786	188090	49260	318832	86604.5	349608	176906	167834	77635	395967	118020	341706	147385	375919	254103	660807	124612	307972	192213	529070	305326	568377	367272	259168	283317	783325	294060	888465	85807.5	275580	137978	1323893	206443	1.87633e+06	135466	379522	81696
	Replicate 3	716861	583014	479464	217494	754838	390722	188732	169334	601458	296612	432934	267705	182582	45370	294589	53397.5	390844	174897	135832	87469	475545	139806	330988	134740	349153	221195	666096	188032	343348	206195	493023	329336	548510	370160	254452	277494	745685	199281	1.09147e+06	209718	240368	144579	1193741	273641	1.89157e+06	143118	382192	114318
4	Replicate 1	1726465	1345513	1.08002e+06	826584	1.54869e+06	977056	363220	328421	1.45016e+06	708942	837710	409685	167039	70901	642521	339745	709198	324648	260829	87777	798618	158973	692466	260702	717374	301102	1.68063e+06	615961	956006	728259	687391	520819	998977	825957	749748	595669	1487024	328337	2.28853e+06	486159	1.45425e+06	251919	2146359	269539	3.78496e+06	641092	3.31893e+06	70631.7
	Replicate 2	1700231	1289847	1.06155e+06	846368	1.49588e+06	1.36641e+06	260077	356323	1.19665e+06	709032	764176	293352	235263	52074	679234	310309	763336	425043	241065	104077	710604	201286	620398	245165	801275	246961	1.41651e+06	660530	933844	627938	717033	573509	1.05859e+06	864858	715834	580422	1325318	357760	2.43187e+06	424670	1.40671e+06	405369	2543066	217009	3.53609e+06	698988	3.39405e+06	91140.7
	Replicate 3	1627887	1368545	1.24949e+06	795863	1.35022e+06	2.2424e+06	495466	290160	1.31551e+06	648018	774224	541025	297995	59435	733126	309385	658094	250236	232668	139990	737825	194596	617620	208825	725522	185179	1.68982e+06	514224	851856	518840	969778	602351	941925	769170	727262	645376	1196999	285948	2.34757e+06	395710	1.34263e+06	325862	2395202	280432	3.61381e+06	584730	3.15927e+06	62779.7
	Palbociclib
		RPE1						MDA-MB-231						MCF7						T47D						DLD1						SKOV3						H1299						MCF10A
Day		Repeat 1	Repeat 2	Repeat 3	Repeat 4	Repeat 5	Repeat 6	Repeat 1	Repeat 2	Repeat 3	Repeat 4	Repeat 5	Repeat 6	Repeat 1	Repeat 2	Repeat 3	Repeat 4	Repeat 5	Repeat 6	Repeat 1	Repeat 2	Repeat 3	Repeat 4	Repeat 5	Repeat 6	Repeat 1	Repeat 2	Repeat 3	Repeat 4	Repeat 5	Repeat 6	Repeat 1	Repeat 2	Repeat 3	Repeat 4	Repeat 5	Repeat 6	Repeat 1	Repeat 2	Repeat 3	Repeat 4	Repeat 5	Repeat 6	Repeat 1	Repeat 2	Repeat 3	Repeat 4	Repeat 5	Repeat 6
1	Replicate 1	147948	123923	56558	25031	111438	105830	106485	75639	59735	51523	65801.5	54629.8	84177	40915	37417	17327	52954.5	44271.8	89915	78603	145893	54142	142342	72186.8	54226	71060	79671	46127	61025.5	45338.8	192845	135776	125926	112493	81983.5	82963.8	154960	112798	104233	16395	100740	17247.8	157423	88582	105885	7145	174800	30365.8
	Replicate 2	151759	119424	57776	35975	112462	104341	70941	78460	60892	65644	67156.5	62671.8	43483	46311	35451	17537	55701.5	56317.8	84503	59511	124353	39462	143202	45140.8	56167	72682	82935	55888	70753.5	61768.8	176684	133892	114452	112957	114160	89355.8	180387	104386	99252	16200	119250	31697.8	170066	72010	94168	5803	194924	9394.83
	Replicate 3	153889	128855	29355	49014	116910	101588	58739	82598	48272	44162	75602.5	61574.8	51412	48965	31582	16380	58470.5	44472.8	76826	78629	130414	85832	148874	64998.8	23964	60976	84594	80196	81881.5	55777.8	89298	130076	112489	121116	117814	91142.8	106609	108148	94010	15636	114900	27723.8	92300	83988	104818	6305	169806	21981.8
2	Replicate 1	148568	188728	131610	90343.5	199833	195640	92940	99520	140994	97531.5	115445	108126	92730	41908	86741.5	48798.5	94112.8	65005.8	95530	64075	255284	99742.5	201124	105249	122990	128927	195700	136608	133628	79098.8	274518	188108	289918	156004	170020	105355	257950	105466	305526	34030.5	198988	36543.8	301535	105181	410646	21227.5	339955	57294.8
	Replicate 2	186079	218543	126104	103500	209037	218142	94467	87429	160868	133166	114164	73807.8	81776	39688	83860.5	53997.5	101646	64338.8	96161	81467	225500	124136	194456	93518.8	106797	102909	211052	107588	136377	115100	340375	190295	305224	170458	168208	133752	255714	108935	304430	44328.5	181413	47772.8	301067	85619	432682	17401.5	347058	56257.8
	Replicate 3	188329	229741	131792	105728	192958	200502	99497	104723	157688	145266	130167	107294	82893	40377	78524.5	45228.5	114314	79269.8	94387	87190	237210	124066	210383	108532	109437	88960	221634	134112	158832	81317.8	335222	185890	232812	196192	189165	124983	234969	98752	327974	38831.5	170284	48682.8	315328	92555	406514	34448.5	344230	83091.8
3	Replicate 1	266365	227607	228736	146374	1.30314e+06	332067	120204	68162	286228	174440	577710	117529	103714	20581	180193	44715.5	361186	121587	117202	46130	354652	102080	360564	149865	174046	174124	407141	131344	366396	188896	345872	193458	440422	298106	275980	243959	266198	100767	673390	80595.5	335826	77701	438978	122652	830830	26272.5	598346	118971
	Replicate 2	267915	226113	209425	118054	1.45302e+06	282202	114517	80996	255828	120510	596200	178939	113580	27047	131788	63036.5	364074	117654	109608	54922	357331	147032	346424	129227	182600	114101	409700	207326	391236	247967	361672	210979	485433	280822	290114	241427	257840	130364	633996	56264.5	340902	106710	472194	105770	837448	26069.5	606688	117948
	Replicate 3	261806	218059	267422	119744	1.45541e+06	312364	110557	72682	350936	174944	629320	174041	98160	35207	219663	78907.5	395044	166694	114848	67049	337629	101340	392814	164145	188921	158122	405012	182494	392892	214026	383842	217768	530525	324704	323462	245093	269885	172471	600940	63006.5	355858	74577	493237	117205	778412	30835.5	656426	133485
4	Replicate 1	422720	321851	353434	326284	540000	748255	109708	91581	503950	321097	413826	302730	86885	24397	310982	172902	406822	234707	157797	36459	460003	172272	406434	177263	429595	213375	861259	375420	647398	449673	493308	398680	809234	533819	509146	378231	376552	83153	1.21416e+06	463667	783774	104639	472981	141604	1.33231e+06	150631	1.00761e+06	138800
	Replicate 2	294546	350293	372561	383311	551206	542553	66715	98315	338568	285086	496796	213988	71230	29874	202149	146001	537858	252879	143415	54303	532187	187075	386698	131451	313416	182289	894629	435767	693872	403997	454097	290581	758201	491067	554952	403548	272895	163832	1.1483e+06	351787	824350	119921	457198	183969	1.30953e+06	142878	1.18343e+06	175916
	Replicate 3	195303	341054	365361	321884	571832	525072	117304	95217	599304	390220	484516	226986	111514	32781	311943	253385	503314	258811	165974	90887	491711	155690	396338	205184	426700	372140	883118	416955	665620	483274	569761	472799	773830	615566	562152	405721	321636	109863	1.15567e+06	326099	785550	143758	452472	119389	1.12931e+06	170979	1.16331e+06	162541

## Sheet: Figure 2C
	Vehicle Control
		RPE1				MCF7				T47D
Day		Repeat 1	Repeat 2	Repeat 3	Repeat 4	Repeat 1	Repeat 2	Repeat 3	Repeat 4	Repeat 1	Repeat 2	Repeat 3	Repeat 4
1	Replicate 1	2155.17	1167.17	1527	2451.17	1084.17	1636.17	955	2545.17	2085.17	2561.17	2979	7086.17
	Replicate 2	2009.17	1696.17	1471	2486.17	1205.17	1686.17	1222	3160.17	2852.17	2580.17	3341	6195.17
	Replicate 3	2074.17	1385.17	918	3088.17	1240.17	1718.17	1411	2992.17	2891.17	3277.17	3811	7284.17
2	Replicate 1	3352.83	2324.17	6920	5845.33	1804.83	1954.17	2720	3978.33	2121.83	5050.17	6401	10574.3
	Replicate 2	2476.83	2955.17	6124	5756.33	1766.83	3109.17	3117	5058.33	3213.83	5453.17	8602	10074.3
	Replicate 3	2446.83	2671.17	3784	5939.33	1877.83	2422.17	2865	5801.33	3909.83	5059.17	7562	9910.33
3	Replicate 1	8041.17	5791	6305.17	15134.8	6046.17	3843	5167.17	7593.83	3434.17	6312	4828.17	11401.8
	Replicate 2	8160.17	6855	2864.17	22454.8	5842.17	4777	3741.17	6675.83	6773.17	7195	7000.17	10132.8
	Replicate 3	8997.17	5298	2732.17	24613.8	5564.17	4430	4968.17	9835.83	6265.17	7430	7725.17	12277.8
4	Replicate 1	12906.7	18481.5	29350.7	42266.5	8103.67	5818.5	5428.67	12280.5	1665.67	7922.5	14319.7	17654.5
	Replicate 2	16914.7	17653.5	28768.7	41373.5	10293.7	7623.5	8404.67	16098.5	4420.67	8660.5	14523.7	19833.5
	Replicate 3	12571.7	18696.5	29100.7	39610.5	12218.7	7967.5	6553.67	11325.5	4745.67	8830.5	16485.7	15413.5
	Palbociclib
		RPE1				MCF7				T47D
Day		Repeat 1	Repeat 2	Repeat 3	Repeat 4	Repeat 1	Repeat 2	Repeat 3	Repeat 4	Repeat 1	Repeat 2	Repeat 3	Repeat 4
1	Replicate 1	1928.17	564.167	587	2335.17	1128.17	1069.17	1033	2274.17	2808.17	2780.17	2902	5175.17
	Replicate 2	1602.17	575.167	579	2082.17	1135.17	1099.17	1241	1857.17	2024.17	3074.17	3293	4251.17
	Replicate 3	1739.17	589.167	886	2056.17	973.167	1234.17	1064	2328.17	1769.17	2359.17	3792	5164.17
2	Replicate 1	1335.83	949.167	2450	2515.33	1281.83	1255.17	2013	2992.33	2220.83	4314.17	5501	5942.33
	Replicate 2	1393.83	1063.17	1930	2771.33	1450.83	1372.17	2024	2722.33	1881.83	2281.17	4912	4902.33
	Replicate 3	1683.83	886.167	1931	2534.33	1155.83	1202.17	1866	2249.33	1686.83	2420.17	5221	3774.33
3	Replicate 1	2469.17	814	1030.17	3334.83	2485.17	1159	968.167	2671.83	2459.17	2642	3247.17	6125.83
	Replicate 2	2204.17	1056	784.167	4009.83	2127.17	1065	775.167	2078.83	2814.17	3150	4109.17	6890.83
	Replicate 3	2464.17	1167	1674.17	3634.83	2529.17	885	883.167	3698.83	1427.17	2848	3719.17	7203.83
4	Replicate 1	2394.67	749.5	3044.67	3612.5	2686.67	1227.5	2261.67	2372.5	1630.67	2443.5	5928.67	5377.5
	Replicate 2	2521.67	1016.5	3690.67	3341.5	1964.67	1055.5	1948.67	2684.5	1415.67	2516.5	4778.67	6137.5
	Replicate 3	3228.67	1341.5	3239.67	4192.5	2024.67	1034.5	2512.67	3043.5	927.667	2835.5	4616.67	6019.5
	Palbociclib + PF-05
		RPE1				MCF7				T47D
Day		Repeat 1	Repeat 2	Repeat 3	Repeat 4	Repeat 1	Repeat 2	Repeat 3	Repeat 4	Repeat 1	Repeat 2	Repeat 3	Repeat 4
1	Replicate 1	1441.17	1015.17	861	1692.17	1127.17	1018.17	1103	1904.17	2760.17	2182.17	2617	2975.17
	Replicate 2	1373.17	969.167	770	1778.17	886.167	913.167	850	2026.17	3238.17	2132.17	2631	2694.17
	Replicate 3	1494.17	873.167	921	1442.17	1032.17	1019.17	866	1601.17	2717.17	1793.17	3237	4181.17
2	Replicate 1	1128.83	1169.17	1107	1396.33	1195.83	889.167	1300	1201.33	1568.83	1724.17	3139	3116.33
	Replicate 2	1149.83	816.167	957	1237.33	1263.83	1128.17	1450	1388.33	1372.83	1538.17	2689	2740.33
	Replicate 3	1170.83	1080.17	861	1481.33	1267.83	987.167	1089	1615.33	1182.83	1537.17	3587	3339.33
3	Replicate 1	1615.17	1208	474.167	1514.83	2369.17	813	872.167	1088.83	1773.17	1540	2094.17	1693.83
	Replicate 2	1999.17	1112	789.167	1305.83	1994.17	1156	1126.17	1055.83	1912.17	1862	1622.17	2244.83
	Replicate 3	1557.17	768	914.167	1487.83	2276.17	811	838.167	827.833	1186.17	1529	1700.17	1740.83
4	Replicate 1	1347.67	958.5	1131.67	1798.5	2100.67	846.5	1301.67	1348.5	755.667	1064.5	1573.67	1518.5
	Replicate 2	1363.67	642.5	1176.67	1438.5	2442.67	774.5	1026.67	1474.5	855.667	1425.5	2228.67	1794.5
	Replicate 3	1226.67	602.5	1096.67	1511.5	2743.67	667.5	1031.67	929.5	757.667	863.5	1974.67	1755.5

## Sheet: Figure 2D
	Vehicle Control
		RPE1				MCF7				T47D
Day		Repeat 1	Repeat 2	Repeat 3	Repeat 4	Repeat 1	Repeat 2	Repeat 3	Repeat 4	Repeat 1	Repeat 2	Repeat 3	Repeat 4
1	Replicate 1	167128	126145	327654	87128.2	111762	121609	150320	22967.2	174176	182486	236004	18111.2
	Replicate 2	172599	147551	324688	114679	112611	132081	153130	51394.2	181503	175656	249386	40304.2
	Replicate 3	180193	162804	357128	63338.2	116598	140030	150616	29130.2	168033	170890	261436	31742.2
2	Replicate 1	60672.7	261803	632965	248179	176504	212530	202849	77681.8	237643	248027	308363	83253.8
	Replicate 2	67671.7	296220	635652	275111	187860	192232	223300	80809.8	242439	235205	313279	92835.8
	Replicate 3	92750.7	299512	609566	282721	194953	193740	232077	93715.8	272293	231250	294658	72308.8
3	Replicate 1	815873	597049	1.32772e+06	758824	553592	318269	386145	176415	616977	348849	467492	117474
	Replicate 2	813187	657014	1.40636e+06	836738	532211	340704	427186	166421	585464	333909	464890	116820
	Replicate 3	870693	646513	1.42358e+06	866677	532798	305822	412864	167979	619213	316770	464486	101167
4	Replicate 1	1.6326e+06	1.56785e+06	2.70473e+06	1.51723e+06	1.11465e+06	604078	690176	334347	1.05047e+06	457492	561174	195847
	Replicate 2	1.68176e+06	1.58948e+06	2.60589e+06	1.73186e+06	1.05002e+06	497512	616944	261815	1.06819e+06	350742	552120	219026
	Replicate 3	1.65363e+06	1.66754e+06	2.70467e+06	1.62106e+06	1.07823e+06	476546	746626	294888	1.1377e+06	305936	545992	202713
	Palbociclib
		RPE1				MCF7				T47D
Day		Repeat 1	Repeat 2	Repeat 3	Repeat 4	Repeat 1	Repeat 2	Repeat 3	Repeat 4	Repeat 1	Repeat 2	Repeat 3	Repeat 4
1	Replicate 1	123851	111498	314760	613.167	89177.7	118434	107994	3535.17	164076	172755	233458	14534.2
	Replicate 2	127862	119897	319476	44457.2	92489.7	114890	106884	13629.2	150517	175546	239152	2175.17
	Replicate 3	149508	128537	309394	85233.2	98730.7	104265	85327.5	19599.2	153877	169376	247036	1956.17
2	Replicate 1	210202	183104	363824	165355	153689	156920	122673	50018.8	214311	189095	247802	53346.8
	Replicate 2	231628	192138	410733	178083	133034	145320	132143	53133.8	195681	206518	260397	63178.8
	Replicate 3	205300	173785	400941	180913	140649	147042	113399	53656.8	203215	205133	265089	64247.8
3	Replicate 1	408123	298380	583995	249446	320642	199388	135877	52156.2	359725	235098	307714	60981.2
	Replicate 2	431056	274760	713830	262853	323695	221519	134016	62377.2	344062	232055	461342	66520.2
	Replicate 3	412832	278652	651836	235481	328329	212713	134494	50932.2	340854	245495	346629	62469.2
4	Replicate 1	589812	405924	750658	372167	611339	235764	129514	62105.8	442342	263948	353196	71832.8
	Replicate 2	597632	416690	729970	401953	488011	185816	159382	56407.8	443686	245448	401298	81302.8
	Replicate 3	557482	379948	663640	361405	571561	182796	127874	56555.8	487644	283830	405366	56309.8
	Palbociclib + PF-05
		RPE1				MCF7				T47D
Day		Repeat 1	Repeat 2	Repeat 3	Repeat 4	Repeat 1	Repeat 2	Repeat 3	Repeat 4	Repeat 1	Repeat 2	Repeat 3	Repeat 4
1	Replicate 1	115963	93288.2	196968	25070.2	83661.7	87501.2	108152	3076.17	150563	180278	228500	7645.17
	Replicate 2	122301	91085.2	206856	37678.2	93573.7	91031.2	107042	21794.2	159254	180178	216496	44462.2
	Replicate 3	115150	83838.2	210128	28841.2	83675.7	93867.2	85486	11427.2	155873	172217	217118	5039.17
2	Replicate 1	94947.7	87099.3	183475	86337.8	127310	94515.3	123067	16519.8	148421	143610	174213	34465.8
	Replicate 2	94352.7	88589.3	190833	93003.8	138007	98151.3	132537	20303.8	161705	132776	211787	31948.8
	Replicate 3	96868.7	84361.3	186437	85788.8	129051	88866.3	113793	22202.8	144271	134107	182021	35070.8
3	Replicate 1	158182	98636.8	232542	84151.2	296261	105377	136194	23865.2	193648	141794	173517	12153.2
	Replicate 2	162254	97660.8	227580	94149.2	333331	90312.8	134333	25813.2	210113	148708	183959	15871.2
	Replicate 3	148890	103955	200155	88649.2	306390	101888	134811	16302.2	198054	140902	202559	14264.2
4	Replicate 1	162214	128372	263598	103882	559077	126312	129948	21001.8	228392	185244	175930	12208.8
	Replicate 2	169394	126984	223220	101602	501768	132878	159816	24189.8	248535	164970	172766	12706.8
	Replicate 3	170306	128718	226382	99304.8	414972	119492	128309	20775.8	197723	172876	193060	13228.8

## Sheet: Figure 2F
	Vehicle Control
		RPE1				MCF7
Day		Repeat 1	Repeat 2	Repeat 3	Repeat 4	Repeat 1	Repeat 2	Repeat 3	Repeat 4
1	Replicate 1	2977	4374.67	7498	2914	2837	3896.67	5947	2121
	Replicate 2	2798	4822.67	7182	3325	2627	4061.67	8654	2284
	Replicate 3	2715	4151.67	7820	2912	2631	3742.67	7641	1952
2	Replicate 1	2724.67	8009.67	5379.67	6893	3358.67	6741.67	6522.67	3887
	Replicate 2	2538.67	10333.7	6181.67	7001	3566.67	6730.67	7599.67	3559
	Replicate 3	2433.67	8029.67	6946.67	6164	3730.67	6625.67	6924.67	3491
3	Replicate 1	7723.67	12438	15627.7	9817.33	7965.67	7295	11921.7	6953.33
	Replicate 2	7993.67	19050	21531.7	10555.3	7959.67	8262	12459.7	5940.33
	Replicate 3	6986.67	14897	19176.7	9804.33	8704.67	7361	12747.7	6081.33
4	Replicate 1	22418.7	22040.3	21604.3		15909.7	17646.3	10743.3	15473
	Replicate 2	23566.7	33963.3	28320.3		16840.7	19234.3	13429.3	16785
	Replicate 3	25233.7	28380.3	23649.3		14593.7	18740.3	12728.3	13358
	Palbociclib
		RPE1				MCF7
Day		Repeat 1	Repeat 2	Repeat 3	Repeat 4	Repeat 1	Repeat 2	Repeat 3	Repeat 4
1	Replicate 1	1428	4300.67	6633	2575	2796	3815.67	6839	2129
	Replicate 2	2117	4438.67	7515	2756	4021	4058.67	6850	2490
	Replicate 3	2723	3770.67	7256	3052	2372	4193.67	6531	2415
2	Replicate 1	1409.67	4933.67	4337.67	3959	2425.67	5482.67	4570.67	2665
	Replicate 2	1887.67	6525.67	5773.67	3897	3161.67	6726.67	5535.67	3240
	Replicate 3	1866.67	5116.67	4996.67	4102	2677.67	5356.67	4913.67	3758
3	Replicate 1	3549.67	4737	6959.67	4056.33	5261.67	5447	7520.67	2793.33
	Replicate 2	4282.67	5705	8359.67	5937.33	5054.67	6129	8800.67	3305.33
	Replicate 3	3428.67	5033	9036.67	5065.33	5092.67	5587	8179.67	3340.33
4	Replicate 1	6775.67	13160.3	5981.33	11688	6383.67	9841.33	5135.33	6916
	Replicate 2	6646.67	15903.3	6177.33	12017	6951.67	12095.3	5472.33	7372
	Replicate 3	7210.67	15032.3	6683.33	11973	6899.67	11528.3	5232.33	7802
	Palbociclib + PF-05
		RPE1				MCF7
Day		Repeat 1	Repeat 2	Repeat 3	Repeat 4	Repeat 1	Repeat 2	Repeat 3	Repeat 4
1	Replicate 1	1796	3617.67	5385	1851	2040	2771.67	5072	1773
	Replicate 2	2195	3391.67	5801	2251	2929	3332.67	5313	1677
	Replicate 3	2432	3218.67	5763	1880	2435	2737.67	5257	1908
2	Replicate 1	1087.67	2952.67	2322.67	1919	1641.67	3270.67	3031.67	1753
	Replicate 2	1349.67	3532.67	2978.67	2173	1745.67	3835.67	3207.67	2175
	Replicate 3	1078.67	3199.67	3074.67	1965	1646.67	2932.67	3217.67	2178
3	Replicate 1	1634.67	2669	2887.67	1512.33	2947.67	2659	3280.67	1421.33
	Replicate 2	1674.67	2708	4271.67	1984.33	2694.67	3888	4108.67	1591.33
	Replicate 3	1503.67	2946	4317.67	1751.33	2350.67	2750	3369.67	1668.33
4	Replicate 1	2253.67	4492.33	1873.33	4089	3690.67	4305.33	2123.33	3667
	Replicate 2	2437.67	5893.33	2233.33	5055	4338.67	5065.33	2562.33	3419
	Replicate 3	2244.67	4917.33	2268.33	4359	3197.67	5191.33	2929.33	3250

## Sheet: Figure 4E
	Vehicle Control
		HH			JURKAT			KARPAS-299
Day		Repeat 1	Repeat 2	Repeat 3	Repeat 1	Repeat 2	Repeat 3	Repeat 1	Repeat 2	Repeat 3
1	Replicate 1	42156.5	17649.3	52120.5	32390.5	14572.3	9405.5	8885.5	6348.33	2502.5
	Replicate 2	21505.5	19474.3	22150.5	10929.5	18617.3	14586.5	29571.5	10872.3	4368.5
	Replicate 3	27006.5	40672.3	14943.5	50161.5	22188.3	14962.5	7494.5	12769.3	4013.5
2	Replicate 1	32166	70753.7	35403.8	42398	34105.7	23682.8	19494	20930.7	6101.83
	Replicate 2	48784	34304.7	48121.8	39064	50365.7	28191.8	18216	32594.7	7404.83
	Replicate 3	58239	53759.7	57751.8	45688	48770.7	29390.8	15827	43259.7	8686.83
3	Replicate 1	42364.8	13646	40603.2	76911.8	27921	43711.2	34318.8	32692	12208.2
	Replicate 2	108392	54114	27634.2	61744.8	68079	50326.2	27927.8	46649	21290.2
	Replicate 3	103824	58324	77834.2	72119.8	89647	57286.2	47984.8	62338	17483.2
4	Replicate 1	110185	88868.2	32015.3	66712.8	66932.2	73479.3	58409.8	55319.2	24534.3
	Replicate 2	101513	129108	80319.3	74632.8	111508	65487.3	81152.8	61852.2	27300.3
	Replicate 3	80352.8	48890.2	104839	85640.8	98916.2	60525.3	117297	53118.2	30866.3
	Palbociclib
		HH			JURKAT			KARPAS-299
Day		Repeat 1	Repeat 2	Repeat 3	Repeat 1	Repeat 2	Repeat 3	Repeat 1	Repeat 2	Repeat 3
1	Replicate 1	34718.5	12100.3	8941.5	19109.5	16351.3	8691.5	8354.5	9863.33	4659.5
	Replicate 2	34641.5	9279.33	30340.5	8833.5	14336.3	21282.5	6128.5	8991.33	5973.5
	Replicate 3	42501.5	17101.3	25392.5	14991.5	7621.33	8090.5	14639.5	6007.33	3943.5
2	Replicate 1	28340	18112.7	15648.8	11974	14725.7	11043.8	15661	19162.7	6831.83
	Replicate 2	25409	37516.7	43629.8	13075	14288.7	11145.8	15139	15288.7	6716.83
	Replicate 3	26199	24078.7	25083.8	9539	10910.7	9726.83	9990	15474.7	6277.83
3	Replicate 1	19085.8	17372	47557.2	14195.8	14075	15646.2	16561.8	32591	8869.17
	Replicate 2	23257.8	46810	31124.2	8749.83	14026	14076.2	13367.8	33424	5937.17
	Replicate 3	38750.8	19223	49582.2	12677.8	11516	11181.2	9993.83	30232	5720.17
4	Replicate 1	32230.8	39595.2	42024.3	14185.8	11997.2	18565.3	17991.8	30639.2	9693.33
	Replicate 2	21156.8	41901.2	47336.3	15347.8	12523.2	15243.3	26238.8	36785.2	8758.33
	Replicate 3	25527.8	1928.17	34144.3	10681.8	8895.17	19765.3	20107.8	39896.2	5062.33

## Sheet: Figure 4F
	Vehicle Control
		HH			JURKAT			KARPAS-299
Day		Repeat 1	Repeat 2	Repeat 3	Repeat 1	Repeat 2	Repeat 3	Repeat 1	Repeat 2	Repeat 3
1	Replicate 1	1.04428e+06	974090	305250	661032	913851	382168	1.27643e+06	1.76822e+06	660164
	Replicate 2	740029	1.43986e+06	117854	590326	975049	501280	984491	1.58102e+06	723448
	Replicate 3	438435	1.08426e+06	295762	676431	670133	601766	1.12258e+06	1.50229e+06	636568
2	Replicate 1	1.78834e+06	3.43437e+06	1741225	1.77422e+06	2.54281e+06	1138644	2.68699e+06	4.83214e+06	795653
	Replicate 2	1.08051e+06	3.16493e+06	427387	1.13297e+06	3.13127e+06	654033	2.47131e+06	5.1385e+06	550681
	Replicate 3	764914	3.43271e+06	82279.7	992553	3.17628e+06	397082	2.05394e+06	5.03431e+06	259997
3	Replicate 1	4.9123e+06	5.15424e+06	2.05193e+06	1.67937e+06	4.6764e+06	2.15332e+06	5.90156e+06	7.84237e+06	1.88537e+06
	Replicate 2	3.54721e+06	5.20792e+06	2.1256e+06	1.48418e+06	4.74632e+06	1.89995e+06	4.75882e+06	8.39051e+06	1.91503e+06
	Replicate 3	4.60906e+06	3.90507e+06	1.80367e+06	1.27107e+06	5.43315e+06	2.07388e+06	6.49998e+06	6.40798e+06	1.55288e+06
4	Replicate 1	5.22542e+06	4954423	4637727	2.65521e+06	5941391	4342589	4.86342e+06	5925478	3239790
	Replicate 2	6.87508e+06	5323477	3618437	1.82481e+06	5811339	4480327	8.11117e+06	5904468	3979082
	Replicate 3	6.91524e+06	4505938	3972427	1.57341e+06	5091250	3511366	5.27656e+06	3798514	3987076
	Palbociclib
		HH			JURKAT			KARPAS-299
Day		Repeat 1	Repeat 2	Repeat 3	Repeat 1	Repeat 2	Repeat 3	Repeat 1	Repeat 2	Repeat 3
1	Replicate 1	240444	387914	256800	430607	293604	150962	594120	978493	470974
	Replicate 2	239114	207823	128828	332918	522499	145078	917616	1.1396e+06	554666
	Replicate 3	189002	163338	115274	261397	770666	156366	1.10527e+06	1.54823e+06	304218
2	Replicate 1	34818.2	1.08594e+06	113982	609510	1.30775e+06	41952.7	1.3274e+06	2.04176e+06	701403
	Replicate 2	21877.2	1.55053e+06	52077.7	242921	1.32937e+06	433199	864201	4.65183e+06	672864
	Replicate 3	16058.2	951758	49895.7	480237	688556	40767.7	1.72484e+06	4.51128e+06	84257.7
3	Replicate 1	333621	870616	88691.3	1.25577e+06	736930	626240	1.22574e+06	3.3326e+06	922851
	Replicate 2	621042	3.44832e+06	96821.3	1.20881e+06	1.74321e+06	485203	2.6476e+06	2.40177e+06	1.42058e+06
	Replicate 3	89971.8	884310	66222.3	823441	1.63476e+06	272707	1.41197e+06	6.16304e+06	533345
4	Replicate 1	10237.5	2127556	997044	939396	263659	162686	1.3452e+06	3161654	834543
	Replicate 2	1.80282e+06	259406	59487	1.58671e+06	1465882	564731	3.21795e+06	5533127	428365
	Replicate 3	29324.5	1809126	35571	1.58479e+06	131769	222581	3.20989e+06	4180556	1042565
